# Supplementary material for: Morphological Adaptation in the Jejunal Mucosa after Iso-Caloric High-Fat versus High-Carbohydrate Diets in Healthy Volunteers: Data from a Randomized Crossover Study
Source: Nutrients. 2022 Oct 4;14(19):4123. doi: 10.3390/nu14194123 (PMC9572503; doi:10.3390/nu14194123)
Supplement: Supplementary file 1 [file nutrients-14-04123-s001.zip]

Archive with 3 entries (3 files):
- Figure S1.tiff
- Figure S2.tiff
- Table S1.pdf
